# Supplementary material for: Barium Titanate Functionalization with Organosilanes: Effect on Particle Compatibility and Permittivity in Nanocomposites
Source: Molecules. 2022 Oct 1;27(19):6499. doi: 10.3390/molecules27196499 (PMC9572045; doi:10.3390/molecules27196499)
Supplement: Supplementary file 1 [file molecules-27-06499-s001.zip]

Archive with 1 entries (1 files):
- molecules-1915101-supplementary.pdf
